# Supplementary material for: Thermal Ablation Compared to Partial Hepatectomy for Recurrent Colorectal Liver Metastases: An Amsterdam Colorectal Liver Met Registry (AmCORE) Based Study
Source: Cancers (Basel). 2021 Jun 2;13(11):2769. doi: 10.3390/cancers13112769 (PMC8199651; doi:10.3390/cancers13112769)
Supplement: Supplementary file 1 [file cancers-13-02769-s001.zip]

Archive with 1 entries (1 files):
- cancers-1224565-supplementary.pdf
